# Supplementary material for: The Role of Macrophages in Liver Fibrosis: New Therapeutic Opportunities
Source: Int J Mol Sci. 2022 Jun 14;23(12):6649. doi: 10.3390/ijms23126649 (PMC9224467; doi:10.3390/ijms23126649)
Supplement: Supplementary file 1 [file ijms-23-06649-s001.zip]

Archive with 1 entries (1 files):
- ijms-1743726-Supplementary.pdf
